# Supplementary material for: Differential splicing using whole-transcript microarrays
Source: BMC Bioinformatics. 2009 May 22;10:156. doi: 10.1186/1471-2105-10-156 (PMC2703633; doi:10.1186/1471-2105-10-156)
Supplement: Additional file 2 — Top 1000 Gene-tissue scores for the tissue panel dataset. Table giving the probeset identifier, tissue sample, FIRMAGene score and gene symbol, after applying FIRMAGene to the Affymetrix tissue panel dataset. [file 1471-2105-10-156-S2.zip]

Archive with 1 entries (1 files):
- sup2.csv
