# Supplementary material for: Differential splicing using whole-transcript microarrays
Source: BMC Bioinformatics. 2009 May 22;10:156. doi: 10.1186/1471-2105-10-156 (PMC2703633; doi:10.1186/1471-2105-10-156)
Supplement: Additional file 2 — Top 1000 Gene-tissue scores for the tissue panel dataset. Table giving the probeset identifier, tissue sample, FIRMAGene score and gene symbol, after applying FIRMAGene to the Affymetrix tissue panel dataset. [file 1471-2105-10-156-S2.zip › sup2.csv]

ID	Sample	Score	Symbol
7922737	Testis	24.7575326970106	C1orf14
8086077	Brain	21.8409116671805	CLASP2
8086842	Brain	20.9924969361239	MAP4
7957746	SkMus	19.7638357098112	SLC25A3
7957746	Heart	19.4055038002952	SLC25A3
8165653	Heart	18.7151035700622	---
8166876	Testis	18.2861995591695	DDX3X
8064191	Brain	18.0831979686766	TPD52L2
8007188	Brain	18.0092137332962	CNP
7922627	Kidney	18.0067247885242	NPHS2
8170215	Liver	17.9318360641670	F9
8100458	Testis	17.8363301892812	PDCL2
7962194	Testis	17.7815573606903	LOC440093
7940971	Testis	17.5559761405098	KCNK4
8176419	Testis	17.1807428688017	TSPY2
8155203	Brain	16.9672321960499	CLTA
8170390	Brain	16.8417796580785	---
8023889	Brain	16.7923832558981	MBP
8176544	Testis	16.643191414983	TSPY1
8024194	Testis	16.3236485561261	GPX4
8176524	Testis	16.2648753494381	TSPY1
8176508	Testis	16.1250800935804	TSPY1
8083272	Brain	15.9493656470501	GYG1
8130715	Brain	15.9203206133958	PRR18
8017010	Testis	15.9138383673725	HSF5
7927747	Brain	15.8570724929833	ZNF365
8176517	Testis	15.780889858595	TSPY1
8176484	Testis	15.7598880067208	TSPY1
7994267	Testis	15.7219963964443	C16orf82
7969703	Testis	15.7216657706327	RANBP5
8176532	Testis	15.6504227001322	TSPY1
8068235	Brain	15.6040557310164	OLIG1
8068214	Liver	15.5788340248104	---
8127145	SkMus	15.4186330143385	ELOVL5
8071234	Brain	15.3286973353270	SEPT5
7970395	Testis	15.2321342682087	TUBA3C
7924893	Testis	15.0792140228311	---
7934920	Spleen	15.0370479857762	LIPA
8150988	SkMus	15.0370056085374	ASPH
8045321	Testis	15.0178472809752	---
8092970	Liver	14.9974867429154	APOD
8166784	Brain	14.9897806055468	TSPAN7
7927008	Testis	14.9530843747733	CCNY
8121066	Testis	14.8719958292195	SPACA1
8170068	Testis	14.7360520454599	RP13-36C9.1
7982597	Brain	14.6836291576727	THBS1
8175336	Testis	14.6610555753468	CT45-4
8175344	Testis	14.5037675010653	RP13-36C9.1
8165686	Kidney	14.5030001359291	---
8127509	Testis	14.4738611814263	LOC643067
8148040	SkMus	14.3959989670024	MAL2
7982062	Brain	14.3685364594333	HBII-52-28
8125870	Testis	14.3196661807865	TCP11
8066542	Testis	14.2850381631587	SPINLW1
8027024	Brain	14.2517106957806	UBA52
8144931	Brain	14.1949645392173	ATP6V1B2
7917455	Testis	14.1884691645109	SEP15
8170060	Testis	14.1861998586789	RP13-36C9.1
7927732	SkMus	14.0680743880765	ARID5B
8165686	Spleen	14.0543392284126	---
8148040	Spleen	14.0346306488975	MAL2
8165669	Spleen	13.8885709385048	LOC440552
8177303	Testis	13.8634213945432	RBMY1B
8154848	Pancreas	13.8617873272977	PRSS3
7981982	Liver	13.8104282188904	SNORD116-17
7981986	Liver	13.8104282188904	SNORD116-17
7906154	Testis	13.7568559418993	C1orf182
8176681	Testis	13.7297685439290	HSFY2
8177201	Testis	13.7297685439290	HSFY2
8050548	Liver	13.5723668397575	LAPTM4A
7918323	Liver	13.3464563656714	SORT1
8018078	SkMus	13.3255423554418	---
7958644	SkMus	13.2719046999187	ATP2A2
8072577	Brain	13.2420338347657	YWHAH
7982014	Brain	13.1298019316178	SNORD115-4
7902594	Brain	13.1159149814809	PRKACB
8054338	Brain	13.0689268098768	CREG2
8154836	Brain	13.0499198717985	ANXA2P2
7963046	Testis	13.0038828258977	TUBA1B
8055104	Testis	12.9342524704248	SAP130
7945680	Brain	12.8911612158861	H19
8111153	Brain	12.8664544397127	MYO10
8174304	Liver	12.8248352016994	SERPINA7
8120428	SkMus	12.757028558626	FKBP1A
8053654	Liver	12.7424656685825	FABP1
7913169	SkMus	12.7383841786425	CAPZB
7981964	Testis	12.7255260170167	SNORD116-8
8088917	Liver	12.6932233498599	---
8175353	Testis	12.6351631156618	RP13-36C9.1
8126474	Testis	12.6239607205006	MEA1
8170052	Testis	12.6151875405171	RP13-36C9.1
8023855	SkMus	12.5450884398857	CYB5A
8176494	Testis	12.5373055657391	TSPY1
8142628	Kidney	12.5061522243773	SLC13A1
8132929	Liver	12.4828105414692	GBAS
7977615	Brain	12.4619331326478	RNASE1
8167185	Brain	12.4421213560368	TIMP1
7932453	Heart	12.4298744522500	NEBL
7940636	Breast	12.4095546601111	SCGB2A2
8152465	Testis	12.3912564992853	EIF3H
8132318	Brain	12.3836955844208	ANLN
7945536	Brain	12.3405809201671	CEND1
8123989	Testis	12.2872789626815	RANBP9
7916822	Testis	12.2789896422464	C1orf141
8060379	Testis	12.2640642868264	PSMF1
7929466	Liver	12.2625856883555	CYP2C18
8070826	Spleen	12.1979298714386	ITGB2
8048712	Testis	12.1807322370213	---
8163109	Brain	12.1743415915055	C9orf4
8089062	Brain	12.1740344381975	CLDND1
8147273	Thyroid	12.1440189739776	SLC26A7
7897078	SkMus	12.1177511083330	RER1
8021344	Testis	12.0840637647600	FAM44C
8054414	Testis	12.0715581735974	RGPD4
8116402	Brain	12.0530043582121	MAPK9
8137979	Spleen	12.0359806696553	ACTB
8097236	Testis	11.9981055931784	ADAD1
7953200	Liver	11.9585803942787	CCND2
8170282	Testis	11.9497484472533	SPANXN4
8124950	Spleen	11.9190039721443	LTB
8178512	Spleen	11.9190039721443	LTB
8179768	Spleen	11.9190039721443	LTB
8072007	Testis	11.9126741533146	LOC729882
7939676	Brain	11.8916027495043	KIAA0652
7903425	Pancreas	11.8676530865811	AMY1B
7903440	Pancreas	11.8676530865811	AMY1B
7918134	Pancreas	11.8676530865811	AMY1B
7917885	SkMus	11.8625334387429	CNN3
7899898	Testis	11.8483750657183	HMGB4
7946565	Heart	11.8471809005540	---
8165653	Brain	11.8350859061839	---
7913169	Heart	11.7895767749468	CAPZB
7940028	Brain	11.7290987085598	SERPING1
7971565	Testis	11.7152898970574	P2RY5
7940315	Testis	11.7132635480107	C11orf64
7974920	Liver	11.6956662300199	SYNE2
8165890	Testis	11.6877560611623	VCX3B
8012110	Pancreas	11.6528720685534	GABARAP
8041940	Testis	11.6387725919733	STON1-GTF2A1L
7908614	SkMus	11.5930156644327	CAMSAP1L1
7965403	Brain	11.5730930692869	LUM
7958644	Heart	11.5342437017729	ATP2A2
8176193	Brain	11.5298932921986	F8
8063078	Kidney	11.5228201248647	CTSA
7939242	Brain	11.4890771764367	CAPRIN1
7934979	Heart	11.4757928881661	ANKRD1
8006569	Testis	11.4455702159766	C17orf50
8126301	SkMus	11.4116664396667	---
8026385	SkMus	11.3951722382205	---
8069487	Testis	11.3783544823716	BAGE3
7954240	Testis	11.3584244372669	CAPZA3
8168316	Heart	11.3401736671636	OGT
7961626	Brain	11.3340616812019	SLCO1A2
8013525	Heart	11.3249536125480	---
7926622	Testis	11.3166678184052	SPAG6
7982022	Brain	11.2646342090211	SNORD115-8
8021349	Brain	11.2468200000487	ST8SIA3
7932308	Brain	11.2328080395822	C1QL3
8127234	Breast	11.2086437700082	DST
8121596	Spleen	11.2051952713627	FAM26F
8029541	Liver	11.1955184326906	APOC4
8126891	Testis	11.1743739393916	CRISP2
7930927	Brain	11.1709486649437	INPP5F
7930208	Brain	11.1615551046138	INA
7975687	SkMus	11.1509451088418	LIN52
7957245	Testis	11.1049074070804	GLIPR1L1
8165881	Testis	11.0936578117366	VCX
8112916	Heart	11.0914021737226	---
8174970	Heart	11.0914021737226	---
8041995	Liver	11.0577956578602	SPTBN1
7978795	Testis	11.0564638382067	RPL10L
7965800	Testis	11.0540543408510	SYCP3
8044161	Testis	11.0522658850788	RGPD4
8068570	Testis	11.0364004054485	---
8124331	Testis	11.0298551200266	HIST1H2AA
7983718	Brain	11.0206669887686	SCG3
7982076	Brain	11.0151480105382	SNORD115-35
8052762	Heart	10.9800628144609	GFPT1
8114829	SkMus	10.9407335235690	YIPF5
7913237	Brain	10.9405770343029	CAMK2N1
8156743	Thyroid	10.9276583044252	FOXE1
7982036	Brain	10.9176510279556	SNORD115-15
8070689	Testis	10.8973720959636	HSF2BP
8123685	Testis	10.8935528152699	C6orf146
8157582	Liver	10.8932096397039	GSN
8162777	Brain	10.8673022603139	GABBR2
7976836	SkMus	10.8605366511652	---
7989335	Brain	10.8479400097453	ANXA2
7910911	Heart	10.8438867325997	---
8005471	Liver	10.8395835917562	RPS28
7983054	SkMus	10.7944743098297	CAPN3
7914270	Spleen	10.7834552562106	LAPTM5
7990757	Kidney	10.7819017886918	CTSH
8156971	Testis	10.7770314670260	CYLC2
8066384	Testis	10.7682974226035	GTSF1L
8087925	SkMus	10.7276894671877	TNNC1
8076387	Spleen	10.6972425535337	TNFRSF13C
8077192	Liver	10.6825544431980	APOA4
8123936	Spleen	10.6711600208302	NEDD9
8087925	Heart	10.6526733406178	TNNC1
8117178	Brain	10.6492616176153	NRSN1
8063601	Testis	10.6479964249673	C20orf85
8005471	Heart	10.6421795003099	RPS28
8109663	Brain	10.6215023573996	GABRA1
8071547	Testis	10.5878681235696	UBE2L3
8069472	Testis	10.5774533809059	TPTE
8137433	Heart	10.5607706764789	---
7939676	SkMus	10.5601552041688	KIAA0652
8135865	Testis	10.5585464958473	FSCN3
7937802	SkMus	10.5538707121113	CD81
7982074	Brain	10.5515353846411	SNORD115-34
7988260	Heart	10.539837853546	FRMD5
8055969	Brain	10.5352227736280	KIAA1189
8000791	Liver	10.5340789979185	YPEL3
8065372	Brain	10.5102876435514	NAPB
8064637	SkMus	10.5069945100821	C20orf194
8165674	Brain	10.4680968141416	---
8170241	Testis	10.4548284796190	SPANXB1
8170244	Testis	10.4548284796190	SPANXB1
8138770	Prostate	10.4481318841638	HOXA13
8166925	Testis	10.4414046112550	MAOA
7999909	Brain	10.4379223355563	GPRC5B
8031680	Spleen	10.4015564985863	---
7996313	Testis	10.3922406333515	CMTM2
8011884	Brain	10.3903428421277	NLRP1
8023984	Brain	10.3896243417174	HCN2
8171216	Testis	10.3721373843310	VCX3A
7908940	Heart	10.3577006654283	ATP2B4
8101881	Brain	10.3398916250589	ADH1C
8144481	Pancreas	10.3387590853270	DEFB4
8149169	Pancreas	10.3387590853270	DEFB4
7940253	Testis	10.3335819265513	MS4A6E
8147123	SkMus	10.3328503308380	CA3
7969703	Liver	10.3111374406282	RANBP5
7927505	Testis	10.2974698117045	C10orf53
7982048	Brain	10.2934418508187	SNORD115-21
8114920	Liver	10.2606236013969	DPYSL3
8133300	Brain	10.2531312182574	PMS2L2
8060400	Testis	10.2514043926275	SNPH
8101256	Testis	10.2466162506135	GK2
8038126	Brain	10.2219239830607	CA11
7900426	Spleen	10.2183211658905	SMAP1L
8122182	Testis	10.1904361700692	TBPL1
8101203	Kidney	10.1880053645936	---
8051119	Testis	10.1864526572508	PPM1G
8047635	Brain	10.1569012675342	RPL12
8103932	Testis	10.1494337502619	MLF1IP
7955078	Testis	10.1451148399758	PFKM
7988987	Liver	10.1369283738981	ONECUT1
7905329	Brain	10.1244056062863	MLLT11
8046895	Brain	10.1052820264708	KIAA1946
8167526	Testis	10.0881541085587	GAGE12D
8025395	Liver	10.0831522457127	RPS28
8121838	Spleen	10.0824239689983	TPD52L1
7912692	Heart	10.0749874448068	HSPB7
8003313	Liver	10.0588242916423	CA5A
8133754	Brain	10.0478010637167	PMS2L11
8172739	Testis	10.0445464058041	XAGE1
8172757	Testis	10.0445464058041	XAGE1
8172766	Testis	10.0445464058041	XAGE1
8167701	Testis	10.0445464058041	XAGE1
8167710	Testis	10.0445464058041	XAGE1
7989619	SkMus	10.0232925232645	PPIB
7935288	Brain	10.0213514740639	TMEM10
8128447	Brain	10.0196797413146	MCHR2
7940210	Testis	10.013921936975	PLAC1L
8001764	Pancreas	9.99815327447136	GOT2
8007992	Pancreas	9.98536673787954	KPNB1
7955078	SkMus	9.9813116202592	PFKM
7962516	Testis	9.97576377234659	SLC38A1
8005943	SkMus	9.97461076408478	RPL23A
7983926	Spleen	9.96839406845693	---
8165653	Testis	9.91779962087358	---
7913869	Brain	9.90857454190266	STMN1
7913256	Liver	9.90504766203926	DDOST
7977598	Testis	9.88677927671898	RNASE11
7979551	Liver	9.88500989176683	PPP2R5E
8052355	Liver	9.86924045640099	EFEMP1
8133300	Testis	9.8687839261054	PMS2L2
7917946	Brain	9.85667830551175	PAP2D
7917082	Testis	9.85527506190678	ASB17
8096489	SkMus	9.85450211404675	PDLIM5
8092468	Brain	9.85249295829759	CAMK2N2
8118218	Testis	9.84755477235307	CSNK2B
8050215	SkMus	9.84452286727219	YWHAQ
8014057	Brain	9.84448543097558	OMG
8167449	Brain	9.84283052042906	PLP2
7952408	Testis	9.8371757907952	SIAE
8127145	Testis	9.83125833407173	ELOVL5
7931643	Liver	9.81622625378377	CYP2E1
8085676	Testis	9.81472366965338	DAZL
8118076	Testis	9.78486098322425	PSORS1C1
7992447	Brain	9.78166709509624	SYNGR3
7903619	Pancreas	9.7709653682309	SARS
8005471	Brain	9.75535953395423	RPS28
7999909	Liver	9.75263587744874	GPRC5B
7921471	Brain	9.75232291382683	---
8170834	Testis	9.74086336321507	TKTL1
8029831	Brain	9.73738008809413	CALM3
8045291	Heart	9.70695259487813	TUBA3D
8045962	Brain	9.67884977081222	TBR1
8025395	Heart	9.67273547535592	RPS28
8141228	Brain	9.66190156268512	TMEM130
7901982	Testis	9.66124363509384	UBE2U
8101774	Spleen	9.65752282244378	TMSL3
7917649	Brain	9.63965860954069	TGFBR3
7932966	Heart	9.63574875342086	ITGB1
7952953	Kidney	9.62719565348954	WNK1
8062312	Liver	9.62664099517034	MYL9
8012896	Thyroid	9.60460890157062	PMP22
7955078	Heart	9.5981431894243	PFKM
8024238	Testis	9.5973979670414	CIRBP
8053030	Kidney	9.59510401755966	NAT8B
8019280	Testis	9.59146353261822	PCYT2
7934367	SkMus	9.5849552536257	ANXA7
8101659	Liver	9.5637706944733	SPARCL1
8174474	Brain	9.54493605935565	ACSL4
8051928	Brain	9.5445648457647	PREPL
8173524	Testis	9.54261906692874	CITED1
7902043	Brain	9.53901747536076	DNAJC6
8043504	Kidney	9.53752856016709	MAL
8179298	Testis	9.5347935343067	CSNK2B
7999909	Spleen	9.52715239343509	GPRC5B
8065555	Testis	9.52024291989989	DEFB119
8033462	Brain	9.51252025008948	CTXN1
8135277	Liver	9.49797190347243	MLL5
8014865	Brain	9.49423076319252	NEUROD2
8045291	Testis	9.47808245535417	TUBA3D
8120004	Brain	9.47576414187878	SPATS1
8095404	Liver	9.47498815272206	UGT2B28
7944035	Liver	9.47116348367313	APOC3
8052762	SkMus	9.4709885233148	GFPT1
7943162	Kidney	9.4617886789941	C11orf54
7902934	Testis	9.45837024973845	BRDT
7939676	Heart	9.45735056550319	KIAA0652
7950921	Brain	9.45195576712116	GRM5
7909689	Heart	9.44617832814644	SMYD2
8121489	Heart	9.43773567538417	AMD1
8022814	Kidney	9.43380798431951	HNRNPA1
8105937	Spleen	9.41993113384915	GUSBP1
7919193	Liver	9.41801330341968	NUDT4P1
7903893	Spleen	9.41209763708314	CD53
7908940	Brain	9.40275551462517	ATP2B4
7960744	Brain	9.40116484295782	C1R
7934767	Testis	9.38851583968856	DYDC1
8112615	Brain	9.38208232344456	ENC1
7910923	Brain	9.36663982548106	FMN2
8153380	Brain	9.36600404450425	LY6H
7957032	Testis	9.32054168299549	YEATS4
8043504	Brain	9.31436038705218	MAL
7942824	Liver	9.31089504584201	RPS28
7943998	Liver	9.30554700116437	NNMT
8045208	Testis	9.30478238899687	---
7914525	Brain	9.30079927579378	MARCKSL1
8105084	Brain	9.29519138817604	C7
8174029	Testis	9.29311622369087	TAF7L
8153002	Brain	9.29308823794406	NDRG1
8007100	Brain	9.28613211547578	IGFBP4
7991080	Testis	9.26713701148117	BNC1
8114287	Liver	9.26563364701677	SPOCK1
8064351	Testis	9.26303385904746	CSNK2A1
8023063	Testis	9.26179142397542	ATP5A1
8018078	Heart	9.25898742445876	---
8122464	Testis	9.2512684820164	UTRN
8135181	Testis	9.25076783943376	LRWD1
8024194	Liver	9.24499319546664	GPX4
8132805	Heart	9.2431716453069	VWC2
7940259	Testis	9.23589688635674	MS4A7
8061186	SkMus	9.2243260963222	SEC23B
7958152	SkMus	9.2183477804204	PGAM1
7976101	Testis	9.21691593092843	ZC3H14
7977615	Testis	9.20546507135027	RNASE1
7918794	SkMus	9.20538245028351	AMPD1
8159971	Testis	9.20264448745726	INSL6
7898805	Spleen	9.19878580165011	C1QB
8101762	Brain	9.19844943947113	SNCA
8046062	Heart	9.187675588618	XIRP2
8077204	Liver	9.18454225254953	APOC3
7965410	Spleen	9.18130902922488	DCN
7912520	Heart	9.17929565058622	NPPB
8012896	Spleen	9.16174354286371	PMP22
8175562	Testis	9.15859784491811	MAGEC2
8172787	Testis	9.1514853184576	SSX2
7988467	Brain	9.1480685397655	FBN1
7915147	SkMus	9.1382873841479	FHL3
8112940	Liver	9.12901788323584	SSBP2
8108267	Testis	9.12867613010989	PKD2L2
8133904	Brain	9.12280393022947	GRM3
8103206	Brain	9.12036631995631	FBXW7
7990151	Liver	9.11017539378759	PKM2
8121784	Brain	9.10777987248452	FABP7
8092265	Testis	9.1057384025002	MRPL47
8115516	Testis	9.10161171050239	SOX30
8024238	Breast	9.08760639415648	CIRBP
8084345	SkMus	9.08347905827906	AP2M1
8095886	Spleen	9.08122435611294	CXCL13
8044094	Heart	9.08019667096734	TMEM182
8147313	Heart	9.07879208876544	TMEM67
8162920	Testis	9.06600234385784	PPP3R2
8045281	Liver	9.06444131945822	---
8160637	Brain	9.06271754884151	B4GALT1
8060963	Brain	9.05642110362782	SNAP25
8169061	Brain	9.04836576580688	PLP1
8091452	SkMus	9.03896724222248	TMEM183B
8092836	Liver	9.03793615394093	CPN2
8136790	Pancreas	9.03776512695402	PRSS2
8030362	SkMus	9.03630149875216	SNORD33
7972983	Testis	9.0295570652206	A26C2
8017365	Testis	9.02716052226203	MARCH10
7955646	Spleen	9.02198689902438	EIF4B
8090518	Testis	9.02179561588877	KIAA1257
8072870	Brain	9.01580274977435	PDXP
8166730	Spleen	9.01456143918786	CYBB
8056890	Brain	9.01387802946319	CHN1
7999936	Kidney	9.00457067954975	UMOD
8062933	Prostate	9.0015211292503	SEMG1
7934367	Heart	9.00104338072551	ANXA7
8129317	Heart	8.99952141063857	SERINC1
8109333	Brain	8.99914422090746	GPX3
7919787	Testis	8.99703027210198	HORMAD1
7945688	Pancreas	8.99626420549774	INS-IGF2
8011027	Brain	8.99375197110254	MYO1C
8022941	Testis	8.99238946348195	C18orf10
8001183	SkMus	8.98148155912028	---
8068401	Brain	8.97212313924181	CBR1
7926983	Testis	8.96471655109434	CREM
7914940	Testis	8.95955082197586	MRPS15
8017421	SkMus	8.95942943600546	CCDC47
8142468	SkMus	8.94911192813508	---
7934920	Brain	8.94417803325315	LIPA
8123744	Liver	8.93562005222946	F13A1
7927529	Prostate	8.93527651101274	MSMB
8175177	Testis	8.92453442729619	MBNL3
8146550	Spleen	8.9130151381346	SDCBP
8146550	SkMus	8.91105097093474	SDCBP
7934733	Heart	8.89211203769965	ANXA11
7981290	Heart	8.8909450165957	WARS
8137979	Kidney	8.88332711348302	ACTB
7942824	Heart	8.8827701991681	RPS28
7964872	Prostate	8.87677568775695	PTPRB
8161988	SkMus	8.86721017944117	UBQLN1
8063566	Testis	8.86041534278027	RAE1
7929624	SkMus	8.85823367382387	PGAM1
7922908	Heart	8.85595005574948	---
8129677	Brain	8.85137488150374	SGK1
7977621	Brain	8.84559841771611	NDRG2
7981964	SkMus	8.83982066100807	SNORD116-8
7948973	Testis	8.83451100653964	HRASLS5
7901557	Testis	8.82995492306045	DMRTB1
8012110	SkMus	8.82747950870333	GABARAP
7947425	Testis	8.82454936324639	CD59
8086799	Brain	8.80861747620802	CSPG5
7990620	Liver	8.802715730713	TSPAN3
7927031	Liver	8.80269079062753	---
8002181	Testis	8.80239512385572	DPEP3
8046062	SkMus	8.80201835008824	XIRP2
8098204	Spleen	8.79815176055172	CPE
8112920	Liver	8.79791216081783	ACOT12
8149927	Testis	8.7762702034521	CLU
7944876	Brain	8.76704757179071	NRGN
7910111	Liver	8.75215950328737	EPHX1
8159581	SkMus	8.74427821997025	---
8043324	Liver	8.7343889529377	RGPD1
8053622	Liver	8.7343889529377	RGPD1
8069541	Spleen	8.72608021211933	SAMSN1
7964292	Liver	8.71684616223302	RDH16
8148448	Testis	8.71426525076347	KHDRBS3
8059393	Testis	8.7115888712063	CUL3
8140280	Brain	8.7099401134007	PMS2L2
8133876	Brain	8.70638872062594	CD36
8065580	Testis	8.70216773442062	DUSP15
8151042	Liver	8.69609314111129	TTPA
8034313	Kidney	8.68123756039715	HNRPA1L-2
8053562	Liver	8.67108395744914	---
7953569	Spleen	8.66559495206745	PTPN6
8132929	Heart	8.65569511916918	GBAS
8007471	Testis	8.64433866036717	NBR1
8029289	Testis	8.6371923483984	TEX101
7953385	Breast	8.63301111699902	GAPDH
7982040	Brain	8.63192210426916	SNORD115-17
7982042	Brain	8.63192210426916	SNORD115-17
7982044	Brain	8.63192210426916	SNORD115-17
7934367	Brain	8.63068662074945	ANXA7
8091469	Testis	8.63046547427133	C3orf44
8166049	Testis	8.62937920700305	PRPS2
7906720	Spleen	8.6207102217886	FCER1G
8084838	Testis	8.61404558335701	HRASLS
8165650	Spleen	8.61335493679369	---
8103508	Spleen	8.6113383551888	MARCH1
8124351	Kidney	8.60897727682323	SLC17A3
8025395	Brain	8.57677328698953	RPS28
7905571	Spleen	8.57336101273952	S100A9
7965480	SkMus	8.57281253839977	PGAM1
8147244	Brain	8.5661332187959	NECAB1
8007429	Liver	8.56525821983398	G6PC
8166925	Thyroid	8.55865478418568	MAOA
8132805	Brain	8.55380268006771	VWC2
8166072	Spleen	8.55328286509874	TMSB4X
8117339	Testis	8.55062936475214	HIST1H3C
7962537	Pancreas	8.54750723892139	SLC38A2
7962516	Liver	8.54405958837994	SLC38A1
7962185	Testis	8.5424388857235	AMN1
8032588	Kidney	8.54043645555462	---
8027385	Brain	8.53066838908181	VSTM2B
8133876	Spleen	8.52656211247647	CD36
8144931	Testis	8.52447388626354	ATP6V1B2
7976037	Thyroid	8.52330668806017	TSHR
8117172	Testis	8.51680041044608	HDGFL1
8096568	Testis	8.51466402503349	C4orf17
8111974	SkMus	8.51374468093554	PAIP1
7938485	Brain	8.5103707095122	MICAL2
7921873	Spleen	8.49918041531227	FCGR3A
8053654	Kidney	8.49635903959556	FABP1
8035345	Testis	8.49594795992479	INSL3
8147848	Brain	8.49227496654139	OXR1
7913869	Testis	8.49139459021744	STMN1
8126760	Brain	8.4831534330416	RCAN2
8074170	Testis	8.47874970592492	A26C3
7975081	Testis	8.47862149461071	C14orf50
8008664	Testis	8.47488666776227	AKAP1
7916045	Brain	8.46990778182995	EPS15
7964852	SkMus	8.4618396405166	BEST3
7982060	Brain	8.46093528256707	HBII-52-27
7923394	Brain	8.45714301895481	ARL8A
8164155	Liver	8.43555994707372	PPP6C
8140840	Brain	8.43522959644127	STEAP4
8171240	Testis	8.43466260917262	VCX2
7982102	Brain	8.43465475848017	GABRA5
8174201	Brain	8.43263311627156	BEX1
8007643	Testis	8.43008528948037	FLJ35848
7960771	Testis	8.4284707506629	CD163L1
8066889	Kidney	8.42241305155378	STAU1
8111136	SkMus	8.41987908703894	FAM134B
8151432	Testis	8.4150438386633	---
8014063	Spleen	8.41294076759923	EVI2B
8142079	Testis	8.4122471783621	---
8115948	Brain	8.41042482486468	SNCB
8132694	Liver	8.40601853345953	IGFBP1
7926037	SkMus	8.39666843076903	PFKFB3
8098326	Brain	8.39186156651958	---
7982008	Brain	8.37633227704489	SNORD115-1
7982032	Brain	8.37633227704489	SNORD115-1
7982038	Brain	8.37633227704489	SNORD115-1
8133027	Testis	8.37620859600485	LOC401357
7898211	SkMus	8.37404691115526	DDI2
8070160	Pancreas	8.37208669049187	ATP5O
8167185	SkMus	8.36949745846199	TIMP1
7930380	Heart	8.3608905966867	ADD3
7935180	Brain	8.35801937937142	PDLIM1
8148040	Heart	8.34897673298997	MAL2
7983381	Testis	8.3434379272493	C15orf43
7921916	Liver	8.34197835812405	RGS5
7925565	Testis	8.34121150302666	HNRNPU
7991070	Liver	8.33928031229358	HDGFRP3
7993872	Heart	8.33705891754172	UQCRC2
8140280	Testis	8.33346723895905	PMS2L2
8074714	Testis	8.33230634428625	DKFZP434P211
8137979	Testis	8.3244413963451	ACTB
7957126	Brain	8.31384364405077	KCNMB4
8122396	SkMus	8.30891033152232	AIG1
7962441	SkMus	8.29466646662251	TWF1
8055297	Testis	8.27699939939352	---
8179298	Thyroid	8.2710947131419	CSNK2B
8008544	Testis	8.27010593988008	KIF2B
8025621	Brain	8.26852967466936	ICAM5
8015545	Pancreas	8.26486787515356	RAB5C
8100737	Liver	8.2626485868045	UGT2B15
8100746	Liver	8.2626485868045	UGT2B15
8050480	Testis	8.26189385466588	NT5C1B
7985809	Testis	8.25775205016884	ABHD2
8098498	Brain	8.25233834668522	---
8134098	Brain	8.245803189804	PFTK1
8126934	Liver	8.24386022855568	DEFB114
8027819	Liver	8.24182382185498	HAMP
8166433	Testis	8.23254451601223	ZNF645
8095545	Brain	8.23166050009396	RUFY3
8069644	Brain	8.22983937616251	APP
8071196	Testis	8.22289351547088	TSSK2
7955646	Breast	8.2196119169841	EIF4B
7986822	Brain	8.21870303774489	GABRB3
7972699	Liver	8.2182119928189	G30
7947099	Heart	8.21508164034711	CSRP3
8068305	Brain	8.21395675166461	ITSN1
8167645	Testis	8.20480915423362	NUDT10
7912595	Liver	8.20366813997737	PRAMEF13
7912610	Liver	8.20366813997737	PRAMEF13
8144786	Liver	8.20258959010191	SLC7A2
8115651	Brain	8.20151781553758	GABRB2
8014063	SkMus	8.19120279370233	EVI2B
7921834	Liver	8.18936009433107	APOA2
8107005	Testis	8.18751165368998	CAST
8003171	Spleen	8.18643422679826	COTL1
8108378	Brain	8.185461569285	CTNNA1
8127079	Testis	8.18332855609028	GSTA5
7920903	SkMus	8.17879764378027	SSR2
8151532	Breast	8.16820024925835	FABP4
7981051	Liver	8.16197527241842	SERPINA10
8138647	Testis	8.15697533191262	C7orf31
8151679	Testis	8.15637215832376	WDR21C
8125059	Brain	8.15339387394387	CLIC1
8125941	Testis	8.1509318398842	SRPK1
7937106	Brain	8.1492655770002	NKX6-2
8115831	Brain	8.14557870417953	DUSP1
8050232	Kidney	8.14461533440703	CYS1
8068612	Brain	8.14392508303057	WRB
7943998	Brain	8.142869588195	NNMT
8016155	Brain	8.13646055156721	C1QL1
7951859	Liver	8.13255299363925	APOA4
7995574	Kidney	8.12896529223974	HNRPA1L-2
8052204	Heart	8.1258506850635	RTN4
7899990	Brain	8.12528623950837	NCDN
8154034	Testis	8.1244736093255	DMRT1
8148694	Pancreas	8.12413050292081	GRINA
8003758	Testis	8.1218513708317	PAFAH1B1
7943550	Brain	8.11682872207758	---
8129317	SkMus	8.1108445869708	SERINC1
8014749	Testis	8.10914213751841	RPL23
8073929	Brain	8.10623410932346	FAM19A5
7918813	SkMus	8.09614845698809	NRAS
8099218	Brain	8.0888590556173	PPP2R2C
7959856	Testis	8.08323928518267	PIWIL1
8057563	Testis	8.08309731122625	ZSWIM2
8165650	Prostate	8.08213822961546	---
8058857	Liver	8.08109424530202	IGFBP5
7992722	Testis	8.08076072775594	PRSS21
8153002	Liver	8.07887745853077	NDRG1
7901720	Liver	8.07504336266208	PRKAA2
8114396	Brain	8.07307512623812	CDC23
8133434	Testis	8.0615066247808	EIF4H
8022428	Testis	8.05748827644722	A26B1
7970150	Testis	8.0508439091658	C13orf28
7931764	Brain	8.04333771650944	ADARB2
8033479	Brain	8.04333217528982	ELAVL1
8053025	Kidney	8.041302042933	NAT8
7942791	Testis	8.03820739130312	---
7996947	Pancreas	8.03156179082217	CYB5B
7997489	Spleen	8.03138067739707	---
8030015	Testis	8.03006576234307	SYNGR4
7937728	SkMus	8.02902717236793	TNNI2
8103789	Brain	8.01209791496363	GPM6A
7978544	Heart	8.01077312734846	EGLN3
8092970	Spleen	8.01012814468308	APOD
8043423	Spleen	7.99938896356595	---
7920128	Brain	7.99631348749425	S100A11
8087653	Testis	7.9864660309525	ZMYND10
8044700	Brain	7.98559527381797	DPP10
8019074	Brain	7.97993727419048	NPTX1
7997712	Spleen	7.97499471358728	IRF8
7951207	SkMus	7.9732314977473	TMEM123
8030105	Liver	7.96279705601922	FGF21
7964142	Liver	7.96226722908427	APOF
8092661	Heart	7.94891656257322	MASP1
8133504	Brain	7.94618825261273	GTF2I
8109528	Brain	7.94288059260867	CYFIP2
8000184	Spleen	7.93978862646748	IGSF6
7977273	SkMus	7.93433311546547	ADSSL1
8097655	Brain	7.9335010347993	---
7993872	Prostate	7.93142059494479	UQCRC2
8146239	SkMus	7.93091628299228	---
8143035	Prostate	7.92980243875283	---
8087409	Pancreas	7.92974438172817	RHOA
7995320	Spleen	7.92618560942021	---
7996563	Kidney	7.9195141783224	HSD11B2
8072678	Spleen	7.91736382003506	HMOX1
7911619	Brain	7.91552399922254	GNB1
7946977	Liver	7.9153422437625	SAA4
7995263	Brain	7.91279213960272	---
7939242	Heart	7.90591026056002	CAPRIN1
7897236	Brain	7.902925921922	KCNAB2
8022912	Heart	7.8982195293483	---
8160297	Brain	7.89755658888846	ADFP
8166784	SkMus	7.8965836068148	TSPAN7
8062971	Brain	7.89389613599953	DBNDD2
7977003	Liver	7.8928725398246	RCOR1
8102636	Brain	7.88926304462676	TMEM155
8153002	SkMus	7.88295422076679	NDRG1
7909931	SkMus	7.88163269704964	C1orf58
8146945	Brain	7.88005253207461	GDAP1
8116548	Liver	7.87923623113027	DUSP22
7910550	Pancreas	7.87523434934769	TSNAX
8066461	Testis	7.87482845943552	TOMM34
8127079	Kidney	7.87095931774029	GSTA5
7941890	Brain	7.86419942364926	KIAA1394
8065396	Testis	7.86134467994297	CST9L
8099524	Brain	7.85690294619753	LDB2
7938738	Brain	7.85354410262025	KCNC1
8057887	Spleen	7.8525684894395	STK17B
7995382	SkMus	7.85022367873008	PHKB
8045321	Prostate	7.84989177776463	---
7899841	Brain	7.84211076871034	HPCA
8043324	Testis	7.84148731807272	RGPD1
8053622	Testis	7.84148731807272	RGPD1
8086457	Liver	7.8367893701438	CYP8B1
7982018	Brain	7.83582869468825	SNORD115-6
8124380	Testis	7.83409424920468	HIST1H1A
7999435	Testis	7.83151907886984	PRM2
7984759	Testis	7.83066443537226	TBC1D21
7950235	Brain	7.82748147030048	STARD10
7914112	Spleen	7.8274666600893	FGR
8004400	Testis	7.82219608765452	C17orf74
8133662	Brain	7.82073883018967	RHBDD2
8058662	Testis	7.82042466261868	---
8012896	Pancreas	7.81788993383148	PMP22
8012896	Liver	7.81224189544181	PMP22
8022814	Prostate	7.80206562086573	HNRNPA1
8004545	Brain	7.80089771120446	ATP1B2
7999591	Kidney	7.79214968073151	ABCC6
7946972	Liver	7.79156445409337	SAA3P
7938154	Testis	7.78703933987543	ILK
7981982	Kidney	7.77569928538208	SNORD116-17
7981986	Kidney	7.77569928538208	SNORD116-17
8121334	Brain	7.77342010748845	NR2E1
7970111	Brain	7.76965628424288	ARHGEF7
8165345	Brain	7.76955288132886	ABCA2
8172914	Brain	7.76894653208146	HUWE1
8113120	SkMus	7.76804908857794	---
8165707	SkMus	7.76804908857794	---
7923453	Testis	7.7623955901728	JARID1B
8178298	Brain	7.75871186523468	GABBR1
7917008	Testis	7.75749778457817	LRRC44
8000217	Kidney	7.75292115366978	LOC641298
8026385	Heart	7.74732327241974	---
8124654	Brain	7.7471064236579	GABBR1
7964598	Brain	7.74369041118793	---
7913216	Brain	7.74262074290978	PLA2G2A
7942824	Brain	7.74006951246086	RPS28
7983841	Brain	7.7386438671508	LOC645877
7983393	SkMus	7.73650732171404	SORD
8150988	Heart	7.73623148296114	ASPH
8060400	Brain	7.73056278204986	SNPH
8030991	SkMus	7.72348841758497	LOC653758
8039010	Liver	7.72321665766442	---
7946610	Prostate	7.71761711082833	EIF4G2
8115840	Heart	7.71536770560449	NKX2-5
8084742	Testis	7.71417412120088	LPP
7907633	Testis	7.71132687587085	C1orf49
8140852	Testis	7.70949432483233	MGC26647
8168500	Testis	7.70858319889082	PGK1
8007169	Testis	7.70823306770481	KLHL10
8049536	Heart	7.7076077507422	LRRFIP1
7940717	Kidney	7.70514334886415	SLC3A2
7981335	Prostate	7.70503260967831	HSP90AA1
8067197	Prostate	7.70010579481828	---
8100523	Testis	7.69935874527504	SPINK2
7915245	Brain	7.6967072829949	HPCAL4
8059783	Brain	7.69412786578293	NGEF
8133721	SkMus	7.68694632972944	HSPB1
8110861	Testis	7.68438394623235	MRPL36
8078360	SkMus	7.68227615024533	STT3B
8020653	Testis	7.67954210677884	CABYR
7939341	Prostate	7.6761631435988	CD44
7955646	Kidney	7.67614002316085	EIF4B
8168557	Liver	7.67235931227494	SH3BGRL
8068919	Testis	7.66871159127094	PDXK
7901732	Liver	7.6681900677527	C8A
7952617	Kidney	7.66495954565155	KCNJ1
8157751	Brain	7.6638504311918	LHX2
8029029	Liver	7.66025489740466	HNRPUL1
8080926	Liver	7.65983453544379	ARL6IP5
7982090	Brain	7.6591452558435	SNORD115-42
8152522	Brain	7.65099276255152	ENPP2
8100734	Liver	7.6468212037398	UGT2B17
7953914	Testis	7.64404196235087	CLEC12B
8154627	Liver	7.64357611739828	IFNA1
8147994	Brain	7.64215037077524	C8orf53
8028172	SkMus	7.64140624321687	CAPNS1
8082886	Prostate	7.63489277317209	PCCB
8056877	SkMus	7.63488759567614	CHRNA1
7972438	Testis	7.63248259029617	RNF113B
8148358	Brain	7.63238148268168	PHF20L1
8166184	Testis	7.62735414387153	CA5B
8045321	Heart	7.6256842618361	---
8113871	Liver	7.62334918133241	---
8044333	Heart	7.61928382876125	LIMS3
8054519	Heart	7.61928382876125	LIMS3
8104760	SkMus	7.61698940673851	TARS
8052204	Brain	7.61177863271774	RTN4
7971850	Brain	7.61171754115523	PCDH8
7998655	Brain	7.61066588377209	RPS2
8001764	Heart	7.60986148306543	GOT2
7922420	Liver	7.60914980148772	SERPINC1
7972062	Liver	7.60655917436958	FBXL3
8147717	Testis	7.60371634953524	ODF1
8170185	Pancreas	7.60043267088456	---
8108558	Prostate	7.5959387819449	SLC35A4
7897966	Testis	7.59536003164339	C1orf158
7900699	Testis	7.58404493025191	CDC20
7995776	Brain	7.58336288644266	MT3
7949518	Liver	7.58029257581258	FIBP
7965787	Thyroid	7.57486818722412	---
8021376	SkMus	7.57471582083777	NEDD4L
8023822	Brain	7.57352162795105	CBLN2
8132592	Heart	7.57110158218095	OGDH
8084717	Liver	7.57054970275124	ST6GAL1
7948667	Liver	7.56124917400803	AHNAK
8170965	Testis	7.54683254759888	CTAG1B
8176149	Testis	7.54683254759888	CTAG1B
8136557	Spleen	7.54657902132175	TBXAS1
7912257	Brain	7.54074375826551	CLSTN1
8019988	Brain	7.53652666626572	PTPRM
7951977	Brain	7.53222325058498	FXYD6
8111998	Brain	7.5295384636062	HCN1
8071234	Heart	7.52785681228035	SEPT5
7989670	Heart	7.52745944739345	RBPMS2
8171837	Testis	7.52563417299766	KLHL15
7902565	Brain	7.5235271493696	LPHN2
8013191	Brain	7.52002420672058	FLII
8116484	SkMus	7.51100786180784	MGAT1
7956242	Heart	7.51038268642749	COQ10A
8070129	Testis	7.50367080586713	DONSON
8156905	Brain	7.50235348933943	TMEFF1
7977965	Brain	7.50023534221884	SLC22A17
8172197	Testis	7.48762699135426	PPP1R2P9
8050215	Prostate	7.4862709997581	YWHAQ
7994260	Brain	7.48574001899494	HS3ST4
8086417	Liver	7.4834825921693	---
8084126	Brain	7.47847926247711	---
7964234	Pancreas	7.47676638336336	ATP5B
8017634	Testis	7.47174963604328	DDX5
8100362	Brain	7.46983578897066	LNX1
8071532	Testis	7.46876861497039	RIMBP3
7961230	Liver	7.46595890740781	CSDA
8013465	Breast	7.46418011678543	MGC102966
7938788	Testis	7.46312300671975	LDHC
8165674	Heart	7.46148383708084	---
8116932	Heart	7.45968001166505	PHACTR1
7920341	Liver	7.45952413961227	GATAD2B
8076169	Brain	7.45869546120091	NPTXR
8053890	Pancreas	7.4461793160493	STARD7
8071168	Testis	7.44323432742788	DKFZP434P211
8032465	SkMus	7.44158136631173	JSRP1
8074748	Brain	7.4411918361576	PI4KAP2
7925457	Brain	7.43902765668307	RGS7
8091452	Testis	7.4389020676402	TMEM183B
7982086	Brain	7.43485133607883	SNORD115-40
7983393	Thyroid	7.43450338572268	SORD
7963567	Brain	7.42912143515184	KRT8
8022814	Thyroid	7.42632524034488	HNRNPA1
7898407	Testis	7.42608270164499	LOC440570
7952503	Testis	7.42221835597932	ACRV1
8076644	Brain	7.41343299491408	SULT4A1
7983239	Brain	7.4108051412925	CKMT1A
7983256	Brain	7.4108051412925	CKMT1A
7950307	Spleen	7.40423177767137	UCP2
8153449	Brain	7.40308918673139	EEF1D
8120249	Prostate	7.40067996807264	---
7927207	Testis	7.3917610596748	LOC338579
7968331	Testis	7.38152639728965	UBE2L3
8061519	Testis	7.3774535191214	DEFB123
8044333	SkMus	7.37480073832821	LIMS3
8054519	SkMus	7.37480073832821	LIMS3
8007141	Brain	7.37331060948793	EIF1
8022104	Liver	7.37192612204508	---
8107992	Brain	7.36289845032564	ANKRD43
8141526	Brain	7.35677516796912	TSC22D4
8096160	Kidney	7.35405716271139	ARHGAP24
7903214	Brain	7.35181723083675	LPPR4
8019778	Testis	7.34737887179845	PCYT2
8139680	SkMus	7.34620447008369	COBL
8170695	Kidney	7.34511267881859	DUSP9
8034342	SkMus	7.34297626907244	ZNF625
8176832	Testis	7.33862389566696	DAZ2
8176878	Testis	7.33862389566696	DAZ1
8177354	Testis	7.33862389566695	DAZ1
8036636	Testis	7.3372811517529	SIRT2
7961798	Testis	7.33498792245507	SOX5
8169263	Testis	7.33362876510331	VSIG1
7968242	SkMus	7.33232788270227	GTF3A
8014073	Testis	7.33070582378794	C17orf79
8068612	Testis	7.32850079357114	WRB
8066757	Kidney	7.32746656300409	SLC13A3
7913705	Spleen	7.32313494931175	CNR2
8166784	Spleen	7.32229437479509	TSPAN7
7918365	Pancreas	7.32161804053734	---
8121209	Brain	7.3208073774039	POU3F2
8022275	Brain	7.3200913908226	---
8017210	Heart	7.3178955201326	LOC653653
7955297	Testis	7.31660838911773	AQP5
7949956	Testis	7.31438978937763	MTL5
7923164	Heart	7.31316345579442	ATP6V1G3
8021183	Kidney	7.31305115767225	SCARNA17
7974404	Testis	7.3101092626993	CDKN3
7963567	SkMus	7.30985244988348	KRT8
7924096	Testis	7.30557008583965	NEK2
7981953	SkMus	7.30365580948103	SNORD116-3
7981966	SkMus	7.30365580948103	SNORD116-3
8114455	Pancreas	7.30229570750958	HSPA9
7973936	Pancreas	7.3008807334069	PSMA6
8074856	Testis	7.3007574584374	PRAME
8070398	Testis	7.29397376070894	LCA5L
8098904	Testis	7.29094682376235	SLBP
8173039	Liver	7.29016540598235	---
8170994	Testis	7.28947102769697	H2AFB1
8176249	Testis	7.28947102769697	H2AFB1
8041781	Prostate	7.28450976225756	EPAS1
7970441	Liver	7.28397978240857	GJB2
8109305	SkMus	7.2820957236933	SYNPO
8070330	Testis	7.28208045866845	PSMG1
7938669	SkMus	7.28021263771742	C11orf58
8123744	Breast	7.28015445798672	F13A1
8149877	Brain	7.27857388099675	PNMA2
8053753	Testis	7.27640742281039	LOC442028
8100966	Spleen	7.2749374341606	PF4
7982020	Brain	7.27267554900575	SNORD115-7
8058765	Liver	7.26930001549837	FN1
7922908	SkMus	7.26624843931617	---
8164426	Liver	7.26359370930213	---
8089230	Brain	7.26242620722425	RP5-1033B10.18
8049349	Liver	7.25596034654768	UGT1A1
8170119	SkMus	7.25569304924411	FHL1
7994804	Heart	7.25478297867176	MYLPF
7988175	Brain	7.25477382427125	---
7988206	Brain	7.25477382427125	---
8039362	Testis	7.24876959854698	C19orf51
8149318	Pancreas	7.24866508105329	---
7934997	SkMus	7.24774535802953	PPP1R3C
8037913	Prostate	7.2456993004005	NAPA
8033892	Liver	7.23934293955124	ANGPTL6
8131844	Brain	7.23606632867806	GPNMB
8170097	Brain	7.23523760862894	SLC9A6
8147566	Brain	7.23434300234843	KCNS2
8103503	Testis	7.23260943776585	TKTL2
7968128	Testis	7.23127873199277	PABPC3
7943521	Testis	7.22965048634392	DDI1
8133531	SkMus	7.22760255908545	PMS2L5
8136163	Testis	7.22379850443923	KIAA0265
7995282	Testis	7.22117202784918	TP53TG3
8001072	Testis	7.22117202784917	TP53TG3
7996608	Brain	7.22062298822493	RLTPR
7929334	Testis	7.22034459915364	CEP55
7960642	Testis	7.21827803778017	ACRBP
8127872	Brain	7.21799458887405	SNAP91
8027932	Heart	7.21692133311869	COX6B1
8113385	Testis	7.21566606635644	SLCO6A1
8017599	Liver	7.2151752118147	PECAM1
7926084	SkMus	7.21504839695557	ATP5C1
8113120	Prostate	7.21188133810139	---
8165707	Prostate	7.21188133810139	---
7983890	Heart	7.20539361828558	Gcom1
8162833	Brain	7.2053696880156	TXNDC4
8085852	Testis	7.20165126315256	NGLY1
7945058	Testis	7.1987544179379	FAM118B
8050908	Heart	7.19590059189867	HADHA
8046283	Brain	7.19367839096657	GAD1
8172660	Testis	7.19350341305604	AKAP4
8015642	Testis	7.19343953679634	PSMC3IP
8089015	Liver	7.19239563710748	PROS1
8088535	Testis	7.1902583981563	PSMD6
8165686	Testis	7.1883288528224	---
8083887	Testis	7.18816215092323	CLDN11
7943293	Liver	7.18787363326995	ENDOD1
8177096	Testis	7.18765614902126	RBMY1A3P
8150901	Testis	7.17594006044821	PENK
7991234	Liver	7.1732032573407	MFGE8
7900228	Prostate	7.17149473427785	NDUFS5
8082261	Testis	7.1710303010547	ROPN1B
8124942	Brain	7.17076138805951	ATP6V1G2
8179762	Brain	7.17076138805951	ATP6V1G2
7939676	Testis	7.1691748689194	KIAA0652
7926541	Heart	7.168334580938	---
8060758	Brain	7.16622492080473	PRNP
8108217	Brain	7.16536521015642	TGFBI
7955433	Testis	7.1620536751404	TMPRSS12
8015545	SkMus	7.1593374558047	RAB5C
7959195	Brain	7.15683026543068	CABP1
8176133	Testis	7.15443751345958	G6PD
8140530	Brain	7.15201564842669	---
8041138	Testis	7.15054395295105	SPDYA
8167656	Spleen	7.15043211510286	MAGED1
8041995	Brain	7.15028083009847	SPTBN1
7930380	SkMus	7.14748898919674	ADD3
7896865	Testis	7.14734891241436	TTLL10
8069991	Testis	7.144255212403	TCP10L
7941104	Liver	7.14375449929948	ARL2
7982054	Brain	7.14349459870324	HBII-52-24
7996345	Liver	7.14297657926398	CES2
7924682	Testis	7.13734011024501	LEFTY2
8039820	Spleen	7.133918982778	KIR3DL3
8043995	Brain	7.1294006594979	IL1R1
7952953	Heart	7.12575571220941	WNK1
7968344	Spleen	7.12546622240663	ALOX5AP
8052721	Brain	7.1169839889232	PPP3R1
8170553	Testis	7.11653035247271	MAGEA6
8122058	Liver	7.10886978629323	ARG1
7973869	Heart	7.10707742796996	---
8060765	Testis	7.10198038672231	PRND
8174513	Liver	7.10122984343432	CHRDL1
8048227	Spleen	7.10101505702922	IL8RB
8135262	Brain	7.10014567571611	LHFPL3
8158523	SkMus	7.0938557959074	PPP2R4
8114829	Heart	7.09343238961524	YIPF5
7923978	Liver	7.0926205751405	CD34
8017259	Testis	7.09008670515183	NACA2
8041447	Liver	7.08548001520366	CRIM1
7952398	Testis	7.08425131353813	OR8B2
8043407	Testis	7.08389779519612	C2orf51
8170488	Testis	7.07764055998718	PASD1
8108424	Heart	7.07338343064814	PAIP2
8108180	Brain	7.0724541930429	---
8154622	Pancreas	7.07172013812447	IFNA8
